# Supplementary material for: Remote workers’ life quality and stress during COVID-19: a systematic review
Source: Eur J Public Health. 2025 Feb 6;35(1):141–52. doi: 10.1093/eurpub/ckae167 (PMC11832161; doi:10.1093/eurpub/ckae167)
Supplement: ckae167_Supplementary_Data [file ckae167_supplementary_data.zip]

Archive with 3 entries (2 files):
- ckae167_Supplementary_Data/
- ckae167_Supplementary_Data/ejph-2024-01-om-0064-File003.docx
- ckae167_Supplementary_Data/ejph-2024-01-om-0064-File005.docx
